# Supplementary material for: A Nomogram for Predicting the Risk of Spinal Anesthesia-Induced Hypotension in Older Patients
Source: Diagnostics (Basel). 2026 Feb 13;16(4):557. doi: 10.3390/diagnostics16040557 (PMC12940050; doi:10.3390/diagnostics16040557)
Supplement: Supplementary file 1 [file diagnostics-16-00557-s001.zip]

Archive with 1 entries (1 files):
- diagnostics-4096476-supplementary.pdf
